# Supplementary material for: An Energy Model Based on Molecular Structure for Predicting Histone Modification Levels at lncRNA Promoter Regions in HepG2 Cells
Source: Int J Mol Sci. 2026 Jun 23;27(13):5653. doi: 10.3390/ijms27135653 (PMC13361589; doi:10.3390/ijms27135653)
Supplement: Supplementary file 1 [file ijms-27-05653-s001.zip]

Archive with 12 entries (12 files):
- Figure_S10_H3K27me3_Report.pdf
- Figure_S11_H3K36me3_Report.pdf
- Figure_S1_H2AFZ_Report.pdf
- Figure_S2_H3K4me1_Report.pdf
- Figure_S3_H3K4me2_Report.pdf
- Figure_S4_H3K79me2_Report.pdf
- Figure_S5_H3K9ac_Report.pdf
- Figure_S6_H3K9me3_Report.pdf
- Figure_S7_H4K20me1_Report.pdf
- Figure_S8_H3K4me3_Report.pdf
- Figure_S9_H3K27ac_Report.pdf
- Table_S1.pdf
